# Supplementary material for: A Cross-Sectional Study: Structural and Related Functional Connectivity Changes in the Brain: Stigmata of Adverse Parenting in Patients with Major Depressive Disorder?
Source: Brain Sci. 2023 Apr 21;13(4):694. doi: 10.3390/brainsci13040694 (PMC10136887; doi:10.3390/brainsci13040694)
Supplement: Supplementary file 1 [file brainsci-13-00694-s001.zip]

Archive with 1 entries (1 files):
- brainsci-2323461-supplementary.pdf
